# Supplementary material for: Identification of specific and common diagnostic antibody markers for gastrointestinal cancers by SEREX screening using testis cDNA phage library
Source: Oncotarget. 2018 Jan 1;9(26):18559–69. doi: 10.18632/oncotarget.24963 (PMC5915093; doi:10.18632/oncotarget.24963)
Supplement: Supplementary file 2 [file oncotarget-09-18559-s002.xlsx]

## Sheet: Table S3
Supplementary Table 3. The clinical features of esophageal squamous cell carcinoma patients.
No.	Gender	Age	Pathology	Differentiation	Stage
1	male	66	SCC	por, diff	Ⅳ
2	male	76	SCC	mod, diff	Ⅱ
3	male	66	SCC	por, diff	Ⅳ
4	male	69	SCC	mod, diff	Ⅰ
5	male	80	SCC	mod, diff	Ⅲ
6	male	72	SCC	por, diff	Ⅲ
7	male	66	SCC	mod, diff	Ⅳ
8	female	69	SCC	mod, diff	Ⅲ
9	female	53	SCC	N.D.	Ⅳ
10	male	59	SCC	N.D.	Ⅱ
11	male	68	SCC	N.D.	0.Ⅰ.Ⅱ
12	male	58	SCC	mod, diff	Ⅱ
13	male	49	SCC	mod, diff	0.Ⅰ.Ⅱ
14	male	56	SCC	mod, diff	Ⅲ
15	female	69	SCC	mod, diff	Ⅲ
16	male	69	SCC	mod-por, diff	Ⅳ
17	male	70	SCC	por, diff	Ⅲ
18	male	70	SCC	por, diff	Ⅳ
19	male	77	SCC	mod, diff	0.Ⅰ.Ⅱ
20	male	64	SCC	N.D.	0.Ⅰ.Ⅱ
21	male	81	SCC	N.D.	Ⅳ
22	male	72	SCC	mod, diff	Ⅱ
23	male	65	SCC	mod, diff	Ⅱ
24	male	71	SCC	mod, diff	0.Ⅰ.Ⅱ
25	male	68	SCC	mod-por, diff	Ⅲ
26	male	63	SCC	well-mod, diff	Ⅲ
27	male	67	SCC	well, diff	Ⅱ
28	male	74	SCC	mod, diff	Ⅰ.Ⅱ
29	male	63	SCC	N.D.	Ⅲ
30	male	64	SCC	por, diff	Ⅲ
31	male	62	SCC	N.D.	N.D.
32	male	78	SCC	por, diff	Ⅳ
33	male	48	SCC	mod, diff	0
34	male	78	SCC	por, diff	Ⅲ
35	male	64	SCC	mod, diff	Ⅰ
36	male	80	SCC	well, diff	Ⅳ
37	male	64	SCC	mod-por, diff	Ⅲ
38	male	59	SCC	mod, diff	Ⅱ
39	male	72	SCC	mod, diff	Ⅲ
40	male	66	SCC	N.D.	0
41	female	77	SCC	por, diff	Ⅳ
42	male	59	SCC	mod, diff	Ⅰ
43	male	78	SCC	mod, diff	0
44	male	74	SCC	N.D.	Ⅲ
45	male	55	SCC	N.D.	Ⅲ
46	male	65	SCC	por, diff	Ⅲ
47	male	38	SCC	mod, diff	0.Ⅰ.Ⅱ
48	male	62	SCC	mod-por, diff	Ⅲ
49	male	64	SCC	mod-por, diff	Ⅲ
50	male	52	SCC	well-mod, diff	Ⅲ
51	male	58	SCC	N.D.	0.Ⅰ.Ⅱ
52	male	68	SCC	N.D.	Ⅳ
53	male	68	SCC	mod, diff	Ⅱ
54	male	78	SCC	por, diff	Ⅲ
55	male	66	SCC	well, diff	0.Ⅰ.Ⅱ
56	female	76	SCC	N.D.	Ⅳ
57	male	54	SCC	por, diff	Ⅳ
58	male	65	SCC	mod, diff	Ⅱ
59	male	69	SCC	por, diff	0.Ⅰ.Ⅱ
60	male	72	SCC	well, diff	Ⅳ
61	male	64	SCC	N.D.	Ⅳ
62	male	71	SCC	N.D.	Ⅳ
63	male	84	SCC	por, diff	Ⅳ
64	male	58	SCC	N.D.	Ⅳ
65	male	67	SCC	N.D.	Ⅳ
66	female	82	SCC	N.D.	Ⅱ
67	female	65	SCC	por, diff	Ⅱ
68	male	73	SCC	por, diff	Ⅲ
69	female	78	SCC	N.D.	0
70	male	74	SCC	mod, diff	Ⅳ
71	male	69	SCC	N.D.	Ⅳ
72	male	66	SCC	mod, diff	Ⅱ
73	male	72	SCC	mod, diff	0.Ⅰ.Ⅱ
74	male	56	SCC	mod, diff	Ⅲ
75	male	70	SCC	mod, diff	Ⅰ
76	male	74	SCC	well, diff	0.Ⅰ.Ⅱ
77	male	62	SCC	N.D.	Ⅳ
78	male	77	SCC	well, diff	0.Ⅰ.Ⅱ
79	male	70	SCC	mod, diff	Ⅲ
80	male	68	SCC	N.D.	Ⅲ.Ⅳ
81	male	70	SCC	mod, diff	Ⅲ
82	female	68	SCC	mod, diff	0.Ⅰ.Ⅱ
83	male	66	SCC	N.D.	Ⅳ
84	female	81	SCC	well, diff	Ⅰ
85	male	58	SCC	mod, diff	Ⅲ
SCC :	Squamous cell carcinoma
tub, diff :	Tubular adenocarcinoma
well, diff :	Well differentiated adenocarcinoma
mod, diff :	Moderately differentiated adenocarcinoma
por, diff :	Poorly differentiated adenocarcinoma
N.D. :	No date
