# Supplementary material for: Identification of specific and common diagnostic antibody markers for gastrointestinal cancers by SEREX screening using testis cDNA phage library
Source: Oncotarget. 2018 Jan 1;9(26):18559–69. doi: 10.18632/oncotarget.24963 (PMC5915093; doi:10.18632/oncotarget.24963)
Supplement: Supplementary file 3 [file oncotarget-09-18559-s003.xlsx]

## Sheet: Table S4
Supplementary Table 4. The clinical features of colon cancer patients.
No.	Gender	Age	Location	Pathology	Differentiation	Stage(Dukes)
1	male	82	Sigmoid colon	adenocarcinoma	N.D.	D
2	female	54	Sigmoid colon	adenocarcinoma	tub2, diff	D
3	male	66	Sigmoid colon	adenocarcinoma	tub1=tub2, diff	D
4	male	79	Sigmoid colon	adenocarcinoma	tub1, diff	C
5	female	45	Rectal colon	adenocarcinoma	muc, diff	D
6	male	76	Ascending colon	adenocarcinoma	tub2, diff	C
7	female	48	Transverse colon	adenocarcinoma	tub1, diff	C
8	male	70	Ascending colon	adenocarcinoma	tub2, diff	C
9	male	45	Transverse colon	adenocarcinoma	tub2, diff	C
10	male	73	Ascending colon	adenocarcinoma	muc, diff	C
11	male	35	Rectal colon	adenocarcinoma	tub2, diff	C
12	male	88	Ascending colon	adenocarcinoma	tub2, diff	C
13	male	66	Sigmoid colon	adenocarcinoma	tub2, diff	C
14	male	27	Sigmoid colon	adenocarcinoma	tub2, diff	D
15	female	71	Transverse colon	adenocarcinoma	tub2, diff	B
16	male	69	Rectal colon	adenocarcinoma	tub2, diff	B
17	female	75	Cecum colon	adenocarcinoma	N.D.	A
18	male	49	Sigmoid colon	adenocarcinoma	tub2, diff	B
19	female	60	Sigmoid colon	adenocarcinoma	tub2, diff	B
20	male	75	Ascending colon	adenocarcinoma	N.D.	B
21	female	78	Rectal colon	adenocarcinoma	tub2, diff	B
22	female	69	Cecum colon	adenocarcinoma	pap, diff	A
23	male	59	Ascending colon	adenocarcinoma	N.D.	B
24	female	65	Descending colon	adenocarcinoma	tub2, diff	B
25	male	81	Cecum colon	adenocarcinoma	tub1, diff	B
26	male	65	Sigmoid colon	adenocarcinoma	tub2, diff	B
27	female	80	Cecum colon	adenocarcinoma	tub2, diff	C
28	male	69	Transverse colon	adenocarcinoma	tub2, diff	B
29	female	75	Sigmoid colon	adenocarcinoma	tub2, diff	B
30	male	69	Sigmoid colon	adenocarcinoma	tub2, diff	B
31	female	81	Transverse colon	adenocarcinoma	tub1, diff	B
32	male	73	Sigmoid colon	adenocarcinoma	tub1, diff	B
33	female	81	Ascending colon	adenocarcinoma	tub1, diff	B
34	female	44	Rectal colon	adenocarcinoma	tub1, diff	B
35	male	83	Sigmoid colon	adenocarcinoma	tub1, diff	C
36	female	69	Ascending colon	adenocarcinoma	tub2, diff	D
37	female	64	Transverse colon	adenocarcinoma	tub2, diff	D
38	male	70	Sigmoid colon	adenocarcinoma	tub2, diff	A
39	female	71	Ascending colon	adenocarcinoma	N.D.	C
40	male	62	Sigmoid colon	adenocarcinoma	tub1, diff	A
41	male	79	Sigmoid colon	adenocarcinoma	tub2, diff	C
42	female	45	Ascending colon	adenocarcinoma	tub2, diff	C
43	male	44	Sigmoid colon	adenocarcinoma	tub1, diff	C
44	female	83	Sigmoid colon	adenocarcinoma	N.D.	B
45	male	69	Ascending colon	adenocarcinoma	tub1, diff	D
46	female	67	Sigmoid colon	adenocarcinoma	tub2, diff	C
47	male	72	Descending colon	adenocarcinoma	tub1, diff	C
48	male	82	Transverse colon Sigmoid colon	adenocarcinoma	tub2, diff tub1, diff	C
49	male	68	Transverse colon	adenocarcinoma	N.D.	D
50	female	76	Cecum colon	adenocarcinoma	tub1, diff	A
51	female	74	Sigmoid colon	adenocarcinoma	tub2, diff	A
52	male	83	Ascending colon	adenocarcinoma	tub1, diff	C
53	male	67	Sigmoid colon	adenocarcinoma	tub2, diff	B
54	male	73	Sigmoid colon	adenocarcinoma	tub, diff	A
55	male	91	Ascending colon	adenocarcinoma	tub1, diff	A
56	female	82	Ascending colon	adenocarcinoma	muc, diff	B
57	male	79	Transverse colon Rectal colon	adenocarcinoma	-	polyp
58	female	73	Ascending colon	adenocarcinoma	tub2, diff	D
59	female	63	Ascending colon	adenocarcinoma	tub2, diff	C
60	female	71	Ascending colon	adenocarcinoma	tub1, diff	A
61	male	64	Cecum colon Sigmoid colon	adenocarcinoma	tub2, diff por1, diff	B
62	female	55	Ascending colon	adenocarcinoma	tub1, diff	A
63	female	65	Ascending colon	adenocarcinoma	por1, diff	D
64	male	60	Sigmoid colon	adenocarcinoma	por1, diff	C
65	female	84	Descending colon	adenocarcinoma	tub, diff	D
66	male	69	Sigmoid colon	adenocarcinoma	N.D.	B
67	male	80	Sigmoid colon	adenocarcinoma	tub1, diff	B
68	female	77	Rectal colon	adenocarcinoma	tub, diff	N.D.
69	male	76	Sigmoid colon	adenocarcinoma	tub2, diff	D
70	male	69	Ascending colon	adenocarcinoma	tub2, diff	B
71	male	65	Sigmoid colon	adenocarcinoma	tub1, diff	C
72	male	78	Rectal colon	adenocarcinoma	tub1, diff	A
73	male	77	Transverse colon	adenocarcinoma	tub2, diff	A
74	male	69	Sigmoid colon	adenocarcinoma	tub1, diff	A
75	male	60	Transverse colon	adenocarcinoma	-	polyp
76	female	51	Sigmoid colon	adenocarcinoma	tub1, diff	D
77	female	72	Sigmoid colon	adenocarcinoma	tub2, diff	C
78	male	81	Rectal colon Sigmoid colon	adenocarcinoma	tub2, diff tub1, diff	A
79	male	71	Ascending colon Rectal colon	adenocarcinoma	tub, diff	A
80	male	57	Rectal colon	adenocarcinoma	tub2, diff	A
81	male	62	Sigmoid colon	adenocarcinoma	tub1, diff	D
82	female	73	Ascending colon	adenocarcinoma	tub1, diff	A
83	female	74	Ascending colon	adenocarcinoma	tub1, diff	B
84	male	57	Sigmoid colon	adenocarcinoma	tub2, diff	D
85	male	72	Sigmoid colon	adenocarcinoma	-	polyp
86	male	65	Sigmoid colon	adenocarcinoma	tub2, diff	A
87	female	65	Sigmoid colon	adenocarcinoma	tub2, diff	B
88	female	79	Descending colon	adenocarcinoma	tub1, diff	A
89	male	77	Transverse colon	adenocarcinoma	tub1, diff	A
90	male	74	Transverse colon	adenocarcinoma	muc=por2, diff	C
91	female	80	Ascending colon	adenocarcinoma	tub1, diff	A
92	male	68	Transverse colon	adenocarcinoma	tub2, diff	B
93	male	84	Descending colon	adenocarcinoma	N.D.	B
94	male	64	Rectal colon	adenocarcinoma	tub2, diff	A
95	male	64	Sigmoid colon	adenocarcinoma	tub1, diff	B
96	female	75	Ascending colon	adenocarcinoma	tub2, diff	B
97	male	71	Sigmoid colon	adenocarcinoma	tub2, diff	B
tub, diff :		Tubular adenocarcinoma
tub1, diff :		Well differentiated adenocarcinoma
tub2, diff :		Moderately differentiated adenocarcinoma
por, diff :		Poorly differentiated adenocarcinoma
por1, diff :		Solid type
por2, diff :		Non-solid type
muc, diff :		Mucinous adenocarcinoma
N.D. :		No date
