# Supplementary material for: Identification of specific and common diagnostic antibody markers for gastrointestinal cancers by SEREX screening using testis cDNA phage library
Source: Oncotarget. 2018 Jan 1;9(26):18559–69. doi: 10.18632/oncotarget.24963 (PMC5915093; doi:10.18632/oncotarget.24963)
Supplement: Supplementary file 4 [file oncotarget-09-18559-s004.xlsx]

## Sheet: Table S5
Supplementary Table 5. The clinical features of gastric cancer patients.
No.	Gender	Age	Differentiation	Stage
1	male	76	pap, diff	Ⅰ
2	female	81	por1, diff	Ⅲ
3	male	43	sig, diff	Ⅰ
4	male	71	sig, diff	Ⅳ
5	female	77	muc>tub1>tub2, diff	Ⅰ
6	female	85	tub1, diff	Ⅰ
7	male	62	tub1, diff	Ⅰ
8	male	58	sig>por2, diff	Ⅰ
9	male	62	tub1, diff	Ⅱ
10	male	40	por>muc, diff	Ⅳ
11	female	44	sig-por2, diff	Ⅳ
12	male	71	tub2>por1, diff	Ⅱ
13	male	65	tub2>por1, diff	Ⅰ
14	female	63	por2>sig, diff	Ⅰ
15	male	81	por1, diff	Ⅱ
16	male	63	tub2, diff	N.D.
17	male	76	tub2, diff	Ⅰ
18	male	78	tub1, diff	Ⅰ
19	male	80	tub1>pap, diff	Ⅰ
20	male	62	tub1, diff	Ⅱ
21	male	82	tub2-por, diff	Ⅳ
22	male	66	tub2, diff	Ⅰ
23	male	84	tub1, diff	Ⅰ
24	female	64	por2, sig, diff	Ⅰ
25	female	54	sig, diff	Ⅳ
26	male	78	tub1+2, diff	Ⅰ
27	female	76	tub1, diff	0,Ⅰ,Ⅱ
28	male	86	tub2, diff	Ⅱ
29	male	69	tub1, diff	Ⅰ
30	male	50	por, diff	Ⅰ
31	male	72	por, diff	Ⅳ
32	male	82	tub2, diff	Ⅱ
33	male	70	tub1, diff	Ⅰ
34	male	76	tub1, diff	Ⅰ
35	female	84	por, diff	Ⅳ
36	female	71	por, diff	Ⅰ
37	male	85	por1, diff	Ⅱ
38	female	88	tub1, diff	0,Ⅰ,Ⅱ
39	male	77	tub1, diff	Ⅰ
40	female	70	tub1+2, diff	Ⅲ,Ⅳ
41	female	60	por, diff	Ⅰ
42	male	67	tub1, diff	Ⅰ
43	male	71	tub2, diff	Ⅱ
44	male	78	tub1, diff	Ⅰ
45	female	63	sig, diff	Ⅳ
46	male	57	tub2, diff	Ⅰ
47	male	65	sig, diff	Ⅲ
48	male	78	tub1, diff	Ⅰ
49	female	66	por, sig, diff	Ⅳ
50	female	65	por2, diff	Ⅱ
51	female	71	tub2, diff	Ⅰ
52	female	43	sig, diff	Ⅳ
53	male	74	tub1, diff	Ⅰ
54	male	72	por2, diff	Ⅱ
55	male	79	tub, diff	Ⅳ
56	male	75	tub1, diff	Ⅰ,Ⅱ
57	male	77	tub1, diff	Ⅰ
58	female	63	tub, diff	Ⅰ
59	female	78	tub, diff	Ⅰ
60	male	72	N.D.	Ⅲ,Ⅳ
61	male	75	tub2, diff	Ⅰ
62	male	82	por2, diff	Ⅱ
63	male	71	tub1, diff	Ⅰ
64	female	67	tub2, diff	Ⅰ
65	male	84	tub1, diff	Ⅰ
66	male	74	pap, diff	Ⅲ
67	male	65	por2, diff	Ⅰ
68	male	46	tub1, diff	Ⅰ
69	male	76	tub1, diff	Ⅰ
70	male	72	sig, diff	Ⅰ
71	female	67	GIST	N.D.
72	male	69	por2, diff	Ⅲ
73	male	75	tub, diff	Ⅰ
74	male	74	N.D.	Ⅰ
75	female	77	por, diff	Ⅰ
76	male	60	tub, diff	Ⅰ
77	male	67	tub2>por, diff	Ⅰ
78	male	65	tub2>tub1, diff	Ⅱ
79	female	89	por>sig, diff	Ⅱ
80	male	71	mod-por, diff	Ⅲ
81	male	78	tub, diff	Ⅳ
82	male	72	tub1+2, diff	Ⅰ
83	female	62	por, diff	Ⅳ
84	female	68	tub2, diff	Ⅰ
85	female	81	tub2, diff	Ⅳ
86	male	74	por2, diff	Ⅱ
87	female	75	sig=muc=por, diff	Ⅳ
88	male	80	por2, diff	Ⅲ
89	female	60	tub1, por2, diff	Ⅱ
90	male	67	tub2, diff	Ⅰ, Ⅱ
91	male	74	por, diff	Ⅱ
92	female	63	sig, diff	Ⅰ
93	male	64	tub2, diff	Ⅰ
94	male	68	tub1, diff	Ⅰ
95	female	59	por2, diff	Ⅳ
96	male	63	por, diff	Ⅳ
tub, diff :	Tubular adenocarcinoma
tub1, diff :	Well differentiated adenocarcinoma
tub2, diff :	Moderately differentiated adenocarcinoma
por, diff :	Poorly differentiated adenocarcinoma
por1, diff :	Solid type
por2, diff :	Non-solid type
sig, diff :	Signet ring cell carcinoma
muc, diff :	Mucinous adenocarcinoma
pap, diff :	Papillary adenocarcinoma
GIST :	Gastrointestinal stromal tumor
N.D. :	No date
